# Supplementary material for: Antimicrobial Resistance in Enterococcus Spp. Isolated from a Beef Processing Plant and Retail Ground Beef
Source: Microbiol Spectr. 2021 Nov 17;9(3):e01980-21. doi: 10.1128/Spectrum.01980-21 (PMC8597637; doi:10.1128/Spectrum.01980-21)
Supplement: SUPPLEMENTAL FILE 1 — Supplemental material. Download SPECTRUM01980-21_Supp_1_seq4.xlsx, XLSX file, 0.05 MB [file spectrum01980-21_supp_1_seq4.xlsx]

## Sheet: Table S1
Table S1. Distribution of Enterococcus spp.-positive samples within the beef processing facility (n = 10) and in retail ground beef (n = 6) by location/sample type and sampling date.
Percentage of sample values with different lowercase letters indicate significantly different means (P < 0.05) within each media type.
	Non-selective media					Media with 8 µg ml-1 erythromycin
Sampling date	After hide removal	After final washing	Conveyor belt	Ground beef from processing facility	Ground beef from retail	After hide removal	After final washing	Conveyor belt	Ground beef from processing facility	Ground beef from retail
July 21/2014	7	1	nd	9	4	4	nd	nd	10	4
Aug 18/2014	8	1	1	10	4	3	1	nd	10	4
Nov 26/2014	1	nd	nd	6	nd	1	nd	1	4	nd
Dec 10/2014	6	1	nd	nd	1	7	nd	nd	1	1
Jan 22/2015	6	nd	nd	10	3	nd	1	nd	nd	nd
Feb 12/2015	1	nd	nd	nd	4	1	nd	nd	nd	2
Apr 23/2015	4	1	2	10	2	1	nd	nd	1	2
July 11/2015	3	nd	nd	10	4	nd	nd	nd	2	nd
Aug 20/2015	3	2	1	9	4	3	nd	nd	nd	nd
Aug 27/2015	7	3	2	10	4	4	nd	nd	6	1
Sept 17/2015	6	nd	2	10	4	4	nd	nd	nd	1
Oct 15/2015	8	1	3	10	4	4	nd	nd	2	1
Dec 3/2015	7	1	nd	10	4	7	1	nd	2	3
Jan 14/2016	6	4	2	9	4	1	1	nd	nd	nd
Feb 11/2016	6	1	3	10	3	1	1	nd	nd	nd
Percentage of samples positive for enterococci by location or sample type	52.67a	10.67b	10.67b	82c	81.67c	27.33a	3.33b	0.67b	25.33a	31.67a

## Sheet: Table S2
Table S2. Antimicrobial susceptibility profiles for Enterococcus faecalis and Enterococcus faecium isolates as determined by broth microdilution with the Sensititre NARMS Gram-positive CMV3AGPF AST plate.
The presence/absence of antimicrobial resistance genes detected in at least one isolate via PCR is also included. Isolates with an "E" indicate that they were isolated on Enterococcosel agar with 8 µg erythromycin ml-1.
R: resistant; I: intermediate resistance; S: susceptible.
CHL: chloramphenicol; CIP: ciprofloxacin; DAP: daptomycin; ERY: erythromycin; GEN: gentamicin; KAN: kanamycin; LZD: Linezolid; NIT: nitrofurantoin; PEN: penicillin; SYN: quinupristin-dalfopristin; TET: tetracycline; TGC: tigecycline; TYL: tylosin; VAN: vancomycin; LIN: lincomycin; STR: streptomycin.
Isolate ID	Species	Isolation source	CHL	CIP	DAP	ERY	GEN	KAN	LZD	NIT	PEN	SYN	TET	TGC	TYLT	VAN	LIN	STR	mrsC	ermB	tetL	tetM	Date collected
Isolated on non-selective media
H102-1	E. faecalis	After hide removal - pre-wash	4 S	1 S	4 I	1 I	<=128 S	<=128 S	1 S	8 S	2 S	8 R	<=1 S	0.06 S	2 S	1 S	>8 R	<=512 S	-	-	-	-	2015-09-17
H103-2	E. faecalis	After hide removal - pre-wash	8 S	1 S	2 S	1 I	<=128 S	<=128 S	2 S	16 S	4 S	8 R	<=1 S	0.12 S	2 S	2 S	>8 R	<=512 S	-	-	-	-	2015-09-17
H111-1	E. faecalis	After hide removal - pre-wash	8 S	4 R	2 S	4 I	<=128 S	<=128 S	2 S	32 S	8 S	8 R	<=1 S	0.12 S	4 S	4 S	>8 R	<=512 S	-	-	-	-	2015-10-15
H11-2	E. faecalis	After hide removal - pre-wash	32 R	2 I	2 S	>8 R	1024 R	>1024 R	2 S	16 S	4 S	16 R	>32 R	0.06 S	>32 R	2 S	>8 R	2048 R	-	+	-	+	2014-08-18
H113-3	E. faecalis	After hide removal - pre-wash	4 S	1 S	1 S	0.5 S	<=128 S	<=128 S	2 S	16 S	4 S	8 R	<=1 S	0.06 S	2 S	2 S	>8 R	<=512 S	-	-	-	-	2015-10-15
H122-2	E. faecalis	After hide removal - pre-wash	8 S	1 S	2 S	2 I	<=128 S	<=128 S	2 S	32 S	4 S	8 R	<=1 S	0.06 S	2 S	2 S	>8 R	<=512 S	-	-	-	-	2015-12-03
H126-1	E. faecalis	After hide removal - pre-wash	8 S	2 I	2 S	2 I	<-128 S	<=128 S	2 S	32 S	4 S	16 R	<=1 S	0.06 S	2 S	2 S	>8 R	<=512 S	-	-	-	-	2015-12-03
H135-2	E. faecalis	After hide removal - pre-wash	8 S	2 I	1 S	4 I	<=128 S	<=128 S	4 I	32 S	4 S	8 R	<=1 S	0.03 S	4 S	2 S	>8 R	<=512 S	-	-	-	-	2016-01-14
H136-3	E. faecalis	After hide removal - pre-wash	8 S	2 I	2 S	2 I	<=128 S	<=128 S	2 S	32 S	8 S	2 I	<=1 S	0.06 S	4 S	2 S	>8 R	<=512 S	-	-	-	-	2016-01-14
H17-3	E. faecalis	After hide removal - pre-wash	8 S	2 I	2 S	2 I	<=128 S	256 S	2 S	16 S	8 S	8 R	<=1 S	0.12 S	4 S	4 S	>8 R	<=512 S	-	-	-	-	2014-08-18
H22-1	E. faecalis	After hide removal - pre-wash	32 R	1 S	2 S	>8 R	1024 R	>1024 R	1 S	8 S	4 S	8 R	>32 R	0.03 S	>32 R	1 S	>8 R	2048 R	-	-	-	-	2014-11-26
H4-1	E. faecalis	After hide removal - pre-wash	8 S	1 S	2 S	1 I	<=128 S	<=128 S	2 S	16 S	4 S	8 R	<=1 S	0.12 S	4 S	2 S	>8 R	<=512 S	-	-	-	-	2014-07-21
H44-3	E. faecalis	After hide removal - pre-wash	8 S	2 I	2 S	<=0.25 S	<=128 S	256 S	4 I	16 S	4 S	8 R	<=1 S	0.06 S	2 S	2 S	>8 R	<=512 S	-	-	-	-	2015-01-22
H63-3	E. faecalis	After hide removal - pre-wash	8 S	2 I	2 S	4 I	<=128 S	256 S	2 S	32 S	8 S	8 R	<=1 S	0.06 S	4 S	4 S	>8 R	<=512 S	+	-	-	-	2015-04-23
H67-2	E. faecalis	After hide removal - pre-wash	8 S	2 I	2 S	2 I	<=128 S	<=128 S	2 S	32 S	8 S	8 R	<=1 S	0.03 S	4 S	2 S	>8 R	<=512 S	-	-	-	-	2015-04-23
H74-1	E. faecalis	After hide removal - pre-wash	4 S	2 I	2 S	2 I	<=128 S	<=-128 S	2 S	32 S	4 S	8 R	<=1 S	0.03 S	2 S	2 S	>8 R	<=512 S	-	-	-	-	2015-07-11
H78-1	E. faecalis	After hide removal - pre-wash	4 S	2 I	2 S	2 I	<=128 S	<=128 S	2 S	32 S	4 S	8 R	<=1 S	0.12 S	2 S	1 S	>8 R	<=512 S	-	-	-	-	2015-07-11
H99-1	E. faecalis	After hide removal - pre-wash	8 S	2 I	2 S	2 I	<=128 S	256 S	2 S	16 S	8 S	4 R	<=1 S	0.03 S	4 S	2 S	8 R	<=512 S	-	-	-	-	2015-08-27
W100-3	E. faecalis	Final wash of carcass	4 S	2 I	1 S	0.5 S	<=128 S	<=128 S	1 S	16 S	2 S	4 R	<=1 S	0.12 S	2 S	1 S	>8 R	<=512 S	-	-	-	-	2015-08-27
W120-3	E. faecalis	Final wash of carcass	8 S	1 S	0.5 S	2 I	<=128 S	256 S	2 S	32 S	4 S	4 R	<=1 S	0.06 S	1 S	2 S	>8 R	<=512 S	-	-	-	-	2015-10-15
W129-1	E. faecalis	Final wash of carcass	4 S	0.5 S	1 S	>8 R	<=128 S	<=128 S	1 S	8 S	0.25 S	1 S	<=1 S	0.25 S	1 S	1 S	>8 R	<=512 S	-	-	-	-	2015-12-03
W132-2	E. faecalis	Final wash of carcass	8 S	2 I	0.5 S	<=0.25 S	<=128 S	<=128 S	2 S	16 S	2 S	4 R	<=1 S	0.03 S	2 S	1 S	>8 R	<=512 S	-	-	-	-	2016-01-14
W133-3	E. faecalis	Final wash of carcass	4 S	1 S	1 S	1 I	<=128 S	<=128 S	1 S	16 S	4 S	4 R	<=1 S	0.12 S	2 S	2 S	>8 R	<=512 S	-	-	-	-	2016-01-14
W135-3	E. faecalis	Final wash of carcass	8 S	2 I	0.5 S	<=0.25 S	<=128 S	<=128 S	2 S	32 S	4 S	4 R	<=1 S	0.12 S	2 S	1 S	>8 R	<=512 S	-	-	-	-	2016-01-14
W19-2	E. faecalis	Final wash of carcass	4 S	2 I	0.5 S	<=0.25 S	<=128 S	<=128 S	2 S	32 S	4 S	4 R	>32 R	0.06 S	2 S	2 S	>8 R	<=512 S	-	-	-	+	2014-08-18
W84-1	E. faecalis	Final wash of carcass	4 S	0.5 S	0.5 S	1 I	<=128 S	<=128 S	1 S	8 S	2 S	2 I	<=1 S	0.03 S	1S	1 S	>8 R	<=512 S	-	-	-	-	2015-08-20
W97-2	E. faecalis	Final wash of carcass	4 S	1 S	1 S	1 I	<=128 S	<=128 S	2 S	32 S	4 S	4 R	<=1 S	0.06 S	2 S	2 S	>8 R	<=512 S	-	-	-	-	2015-08-27
C112-2	E. faecalis	Conveyor belt	8 S	2 I	1 S	<=0.25 S	<=128 S	<=128 S	1 S	32 S	2 S	8 R	>32 R	0.12 S	2 S	2 S	>8 R	<=512 S	-	-	-	+	2015-10-15
C116-2	E. faecalis	Conveyor belt	4 S	1 S	2 S	1 I	<=128 S	<=128 S	2 S	16 S	2 S	8 R	<=1 S	0.06 S	2 S	1 S	>8 R	<=512 S	-	-	-	-	2015-10-15
C138-3	E. faecalis	Conveyor belt	8 S	2 I	2 S	2 I	<=128 S	<=128 S	2 S	32 S	8 S	8 R	<=1 S	0.06 S	4 S	2 S	>8 R	<=512 S	-	-	-	-	2016-01-14
C144-2	E. faecalis	Conveyor belt	8 S	4 R	2 S	2 I	<=128 S	<=128 S	2 S	16 S	8 S	8 R	<=1 S	0.12 S	4 S	1 S	>8 R	<=512 S	-	-	-	-	2016-02-11
C146-1	E. faecalis	Conveyor belt	8 S	2 I	2 S	2 I	<=128 S	<=128 S	2 S	16 S	4 S	8 R	<=1 S	0.03 S	4 S	1 S	>8 R	<=512 S	-	-	-	-	2016-02-11
C15-1	E. faecalis	Conveyor belt	8 S	4 R	2 S	2 I	<=128 S	<=128 S	2 S	32 S	8 S	8 R	<=1 S	0.12 S	4 S	2 S	>8 R	<=512 S	-	-	-	-	2014-08-18
C97-3	E. faecalis	Conveyor belt	4 S	2 I	2 S	1 I	<=128 S	256 S	2 S	16 S	4 S	4 R	<=1 S	0.25 S	1 S	2 S	>8 R	<=512 S	-	-	-	-	2015-08-27
G100-3	E. faecalis	Ground beef from processing facility	8 S	2 I	2 S	2 I	<=128 S	<=128 S	2 S	16 S	8 S	8 R	>32 R	0.12 S	2 S	4 S	>8 R	<=512 S	-	-	-	+	2015-08-27
G10-1	E. faecalis	Ground beef from processing facility	4 S	2 I	4 S	2 I	<=128 S	<=128 S	2 S	16 S	4 S	16 R	>32 R	0.12 S	2 S	2 S	>8 R	<=512 S	-	-	-	+	2014-07-21
G101-3	E. faecalis	Ground beef from processing facility	8 S	2 I	0.5 S	1 I	<=128 S	<=128 S	2 S	32 S	4 S	8 R	>32 R	0.03 S	4 S	2 S	>8 R	<=512 S	-	-	-	+	2015-09-17
G104-1	E. faecalis	Ground beef from processing facility	8 S	2 I	1 S	4 I	<=128 S	256 S	2 S	32 S	8 S	8 R	<=1 S	0.12 S	4 S	4 S	>8 R	<=512 S	-	-	-	-	2015-09-17
G105-1	E. faecalis	Ground beef from processing facility	8 S	2 I	0.5 S	0.5 S	<=128 S	256 S	2 S	32 S	4 S	8 R	>32 R	0.03 S	2S	2 S	>8 R	<=512 S	-	-	-	+	2015-09-17
G109-2	E. faecalis	Ground beef from processing facility	8 S	2 I	1 S	2 I	<=128 S	256 S	2 S	32 S	4 S	8 R	>32 R	0.12 S	4 S	2 S	>8 R	<=512 S	-	-	-	+	2015-09-17
G11-1	E. faecalis	Ground beef from processing facility	4 S	1 S	1 S	1 I	<=128 S	<=128 S	2 S	16 S	4 S	4 R	<=1 S	0.03 S	2 S	2 S	>8 R	<=512 S	-	-	-	-	2014-08-18
G112-2	E. faecalis	Ground beef from processing facility	8 S	4 R	1 S	2 I	<=128 S	256 S	2 S	32 S	8 S	8 R	>32 R	0.12 S	4 S	4 S	>8 R	<=512 S	-	-	-	-	2015-10-15
G114-3	E. faecalis	Ground beef from processing facility	4 S	1 S	2 S	2 I	<=128 S	<=128 S	2 S	32 S	4 S	8 R	>32 R	0.06 S	2 S	2 S	>8 R	<=512 S	-	-	-	+	2015-10-15
G119-3	E. faecalis	Ground beef from processing facility	8 S	4 R	8 R	8 R	<=128 S	256 S	4 I	32 S	8 S	8 R	<=1 S	0.12 S	4 S	4 S	>8 R	<=512 S	-	-	-	-	2015-10-15
G1-2	E. faecalis	Ground beef from processing facility	4 S	2 I	4 S	2 I	<=128 S	<=128 S	2 S	16 S	4 S	16 R	>32 R	0.25 S	2 S	2 S	>8 R	<=512 S	-	-	-	+	2014-07-21
G122-1	E. faecalis	Ground beef from processing facility	8 S	2 I	2 S	4 I	<=128 S	<=128 S	2 S	16 S	8 S	8 R	<=1 S	0.06 S	2 S	2 S	>8 R	<=512 S	-	-	-	-	2015-12-03
G128-3	E. faecalis	Ground beef from processing facility	8 S	2 I	0.5 S	0.5 S	<=128 S	<=128 S	2 S	32 S	2 S	8 R	>32 R	0.12 S	2 S	1 S	>8 R	<=512 S	-	-	-	+	2015-12-03
G133-1	E. faecalis	Ground beef from processing facility	8 S	>4 R	2 S	8 R	<=128 S	256 S	4 I	32 S	8 S	8 R	>32 R	0.12 S	4 S	4 S	>8 R	<=512 S	-	-	-	+	2016-01-14
G136-2	E. faecalis	Ground beef from processing facility	8 S	2 I	2 S	4 I	<=128 S	256 S	2 S	32 S	8 S	8 R	<=1 S	0.12 S	4 S	4 S	>8 R	<=512 S	-	-	-	-	2016-01-14
G140-1	E. faecalis	Ground beef from processing facility	8 S	2 I	1 S	8 R	<=128 S	256 S	4 I	16 S	8 S	<=0.05 S	4 S	0.06 S	4 S	2 S	<=1 S	<=512 S	-	-	-	-	2016-01-14
G141-3	E. faecalis	Ground beef from processing facility	8 S	1 S	2 S	2 I	<=128 S	<=128 S	2 S	16 S	4 S	8 R	>32 R	0.06 S	4 S	2 S	>8 R	<=512 S	-	-	-	+	2016-02-11
G145-3	E. faecalis	Ground beef from processing facility	8 S	2 I	2 S	2 I	<=128 S	256 S	2 S	16 S	8 S	16 R	>32 R	0.12 S	4 S	4 S	>8 R	<=512 S	-	-	-	+	2016-02-11
G149-3	E. faecalis	Ground beef from processing facility	8 S	2 I	1 S	4 I	<=128 S	<=128 S	2 S	32 S	4 S	8 R	<=1 S	0.06 S	2 S	4 S	>8 R	<=512 S	-	-	-	-	2016-02-11
G15-2	E. faecalis	Ground beef from processing facility	8 S	0.5 S	8 R	>8 R	<=128 S	<=128 S	1 S	32 S	2 S	4 R	<=1 S	0.12 S	>32 R	0.5 S	>8 R	<=512 S	-	+	-	-	2014-08-18
G18-1	E. faecalis	Ground beef from processing facility	8 S	1 S	1 S	4 I	<=128 S	<=128 S	2 S	32 S	4 S	8 R	<=1 S	0.03 S	2 S	2 S	>8 R	<=512 S	-	-	-	-	2014-08-18
G42-1	E. faecalis	Ground beef from processing facility	8 S	4 R	2 S	2 I	<=128 S	256 S	2 S	32 S	4 S	8 R	>32 R	0.06 S	4 S	4 S	>8 R	<=512 S	-	-	-	+	2015-01-22
G46-2	E. faecalis	Ground beef from processing facility	4 S	2 I	2 S	1 I	<=128 S	<=128 S	1 S	32 S	4 S	8 R	<=1 S	0.25 S	2 S	1 S	>8 R	<=512 S	-	-	-	-	2015-01-22
G49-1	E. faecalis	Ground beef from processing facility	8 S	2 I	1 S	2 I	<=128 S	256 S	2 S	16 S	4 S	4 R	2 S	0.12 S	4 S	2 S	>8 R	<=512 S	-	-	-	-	2015-01-22
G6-1	E. faecalis	Ground beef from processing facility	8 S	2 I	1 S	2 I	<=128 S	256 S	2 S	16 S	4 S	8 R	<=1 S	0.03 S	4 S	4 S	>8 R	<=512 S	-	-	-	-	2014-07-21
G61-2	E. faecalis	Ground beef from processing facility	8 S	2 I	4 I	4 I	<=128 S	256 S	2 S	32 S	8 S	8 R	32 R	0.06 S	4 S	4 S	>8 R	<=-512 S	-	-	-	+	2015-04-23
G72-3	E. faecalis	Ground beef from processing facility	4 S	1 S	1 S	4 I	<=128 S	<=128 S	2 S	32 S	4 S	8 R	<=1 S	0.06 S	2 S	2 S	>8 R	<=512 S	-	-	-	-	2015-07-11
G77-2	E. faecalis	Ground beef from processing facility	4 S	1 S	0.5 S	<=0.25 S	<=128 S	<=128 S	1 S	8 S	2 S	8 R	>32 R	0.03 S	1 S	1 S	>8 R	<=512 S	-	-	-	+	2015-07-11
G80-3	E. faecalis	Ground beef from processing facility	8 S	2 I	0.5 S	0.5 S	<=128 S	256 S	2 S	16 S	4 S	8 R	>32 R	0.12 S	2 S	2 S	>8 R	<=512 S	-	-	-	+	2015-07-11
G81-1	E. faecalis	Ground beef from processing facility	8 S	2 I	2 S	4 I	<=128 S	256 S	2 S	16 S	8 S	8 R	<=1 S	0.12 S	4 S	2 S	>8 R	<=512 S	-	-	-	-	2015-08-20
G85-2	E. faecalis	Ground beef from processing facility	4 S	2 I	2 S	<=0.25 S	<=128 S	<=128 S	1 S	16 S	4 S	8 R	>32 R	0.03 S	2 S	2 S	>8 R	<=512 S	-	-	-	+	2015-08-20
G90-1	E. faecalis	Ground beef from processing facility	8 S	1 S	1 S	4 I	<=128 S	256 S	2 S	16 S	4 S	<=0.5 S	<=1 S	0.06 S	2 S	2 S	<=1 S	<=512 S	-	-	-	-	2015-08-20
G92-2	E. faecalis	Ground beef from processing facility	8 S	1 S	1 S	>8 R	<=128 S	<=128 S	2 S	32 S	4 S	8 R	<=1 S	0.03 S	2 S	2 S	>8 R	<=512 S	-	-	-	-	2015-08-27
G97-2	E. faecalis	Ground beef from processing facility	8 S	1 S	1 S	<=0.25 S	<=128 S	<=128 S	2 S	16 S	4 S	8 R	<=1 S	0.03 S	2 S	2 S	>8 R	<=512 S	-	-	-	-	2015-08-27
R1-1	E. faecalis	Retail ground beef	4 S	1 S	1 S	4 I	<=128 S	<=128 S	1 S	16 S	4 S	4 R	<=1 S	0.12 S	2 S	1 S	>8 R	<=512 S	-	-	-	-	2014-07-21
R17-1	E. faecalis	Retail ground beef	4 S	2 I	1 S	0.5 S	<=128 S	<=128 S	2 S	16 S	4 S	4 R	<=1 S	0.06 S	2 S	2 S	>8 R	<=512 S	-	-	-	-	2015-01-22
R17-3	E. faecalis	Retail ground beef	4 S	2 I	2 S	1 I	<=128 S	<=128 S	2 S	16 S	4 S	4 R	<=1 S	0.06 S	2 S	1 S	>8 R	<=512 S	-	-	-	-	2015-01-22
R19-3	E. faecalis	Retail ground beef	8 S	2 I	1 S	2 I	<=128 S	<=128 S	2 S	32 S	8 S	8 R	>32 R	0.12 S	2 S	2 S	>8 R	<=512 S	-	-	-	+	2015-01-22
R20-1	E. faecalis	Retail ground beef	4 S	2 I	1 S	0.5 S	<=128S	<=128 S	2 S	16 S	4 S	4 R	<=1 S	0.12 S	2 S	2 S	>8 R	<=512 S	-	-	-	-	2015-01-22
R20-2	E. faecalis	Retail ground beef	8 S	2 I	1 S	0.5 S	<=128 S	256 S	2 S	16 S	4 S	4 R	<=1 S	0.06 S	2 S	2 S	>8 R	<=512 S	-	-	-	-	2015-01-22
R21-3	E. faecalis	Retail ground beef	4 S	2 I	1 S	1 I	<=128S	<=128 S	2 S	16 S	4 S	4 R	<=1 S	0.12 S	2 S	4 S	>8 R	<=512 S	-	-	-	-	2015-02-12
R29-2	E. faecalis	Retail ground beef	8 S	2 I	1 S	0.5 S	<=128 S	<=128 S	2 S	16 S	8 S	4 R	<=1 S	0.12 S	2 S	2 S	>8 R	<=512 S	-	-	-	-	2015-07-11
R30-1	E. faecalis	Retail ground beef	4 S	2 I	1 S	1 I	<=128 S	<=128 S	2 S	16 S	4 S	4 R	<=1 S	0.12 S	2 S	1 S	>8 R	<=512 S	-	-	-	-	2015-07-11
R30-3	E. faecalis	Retail ground beef	4 S	2 I	1 S	2 I	<=128 S	<=128 S	2 S	16 S	4 S	<=0.5 S	<=1 S	0.06 S	2 S	0.5 S	>8 R	<=512 S	-	-	-	-	2015-07-11
R31-2	E. faecalis	Retail ground beef	4 s	1 S	1 S	1 I	<=128 S	<=128 S	1 S	16 S	2 S	4 R	<=1 S	0.06 S	2 S	1 S	>8 R	<=512 S	-	-	-	-	2015-07-11
R3-2	E. faecalis	Retail ground beef	8 S	2 I	1 S	2 I	<=128 S	<=128 S	2 S	16 S	8 S	4 R	<=1 S	0.06 S	2 S	4 S	>8 R	<=512 S	-	-	-	-	2014-07-21
R32-3	E. faecalis	Retail ground beef	8 S	2 I	2 S	2 I	<=128 S	<=128 S	2 S	16 S	8 S	8 R	>32 R	0.12 S	2 S	2 S	>8 R	<=512 S	-	-	-	+	2015-07-11
R33-2	E. faecalis	Retail ground beef	8 S	2 I	2 S	<=0.25 S	<=128 S	<=128 S	2 S	16 S	8 S	4 R	<=1 S	0.12 S	2 s	2 s	>8 R	<=512 S	-	-	-	-	2015-08-20
R34-3	E. faecalis	Retail ground beef	8 S	2 I	1 S	2 I	<=128 S	<=128 S	2 S	32 S	8 S	8 R	<=1 S	0.12 S	4 S	4 S	>8 R	<=512 S	-	-	-	-	2015-08-20
R36-2	E. faecalis	Retail ground beef	4 S	1 S	1 S	0.5 S	<=128 S	<=128 S	1 S	8 S	2 S	4 R	<=1 S	0.12 S	2 S	1 S	>8 R	<=512 S	-	-	-	-	2015-08-20
R37-3	E. faecalis	Retail ground beef	8 S	2 I	1 S	0.5 S	<=128 S	256 S	2 S	16 S	8 S	4 R	<=1 S	0.12 S	2 S	1 S	>8 R	<=512 S	-	-	-	-	2015-08-27
R38-2	E. faecalis	Retail ground beef	8 S	2 I	2 S	2 I	<=128 S	<=128 S	2 S	16 S	8 S	8 R	>32 R	0.25 S	4 S	4 S	>8 R	<=512 S	-	-	-	-	2015-08-27
R39-2	E. faecalis	Retail ground beef	8 S	2 I	1 S	2 I	<=128 S	<=128 S	2 S	16 S	4 S	4 R	<=1 S	0.03 S	2 S	2 S	>8 R	<=512 S	-	-	-	-	2015-08-27
R40-3	E. faecalis	Retail ground beef	4 S	1 S	1 S	0.5 S	<=128 S	<=128 S	1 S	16 S	4 S	4 R	<=1 S	0.03 S	2 S	2 S	>8 R	<=512 S	-	-	-	-	2015-08-27
R41-1	E. faecalis	Retail ground beef	8 S	2 I	1 S	2 I	>=128 S	<=128 S	2 S	16 S	4 S	4 R	>32 R	0.06 S	4S	1 S	>8 R	<=512 S	-	-	-	+	2015-09-17
R41-3	E. faecalis	Retail ground beef	8 S	2 I	1 S	2 I	<=128 S	<=128 S	2 S	32 S	8 S	4 R	>32 R	0.12 S	2 S	2 S	>8 R	<=512 S	-	-	-	+	2015-09-17
R42-1	E. faecalis	Retail ground beef	8 S	2 I	0.5 S	0.5 S	<=128 S	<=128 S	2 S	32 S	4 S	4 R	>32 R	0.06 S	4 S	2 S	>8 R	<=512 S	-	-	-	+	2015-09-17
R42-2	E. faecalis	Retail ground beef	8 S	4 R	2 S	0.5 S	<=128 S	<=128 S	2 S	32 S	8 S	8 R	>32 R	0.06 S	4 S	4 S	>8 R	<=512 S	-	-	-	+	2015-09-17
R44-1	E. faecalis	Retail ground beef	8 S	4 R	1 S	0.5 S	<=128 S	256 S	2 S	16 S	8 S	4 R	<=1 S	0.12 S	2 S	2 S	>8 R	<=512 S	-	-	-	-	2015-09-17
R45-1	E. faecalis	Retail ground beef	4 S	1 S	1 S	2 I	<=128 S	<=128 S	1 S	16 S	4 S	8 R	<=1 S	0.12 S	2 S	1 S	>8 R	<=512 S	-	-	-	-	2015-10-15
R46-2	E. faecalis	Retail ground beef	8 S	2 I	2 S	2 I	<=128 S	<=128 S	2 S	32 S	4 S	4 R	<=1 S	0.12 S	2 S	2 S	>8 R	<=512 S	-	-	-	-	2015-10-15
R47-3	E. faecalis	Retail ground beef	4 S	1 S	0.5 S	1 I	<=128 S	<=128 S	1 S	16 S	2 S	8 R	<=1 S	0.12 S	2 S/2 S	2 S	>8 R	<=512 S	-	-	-	-	2015-10-15
R48-2	E. faecalis	Retail ground beef	8 S	4 R	2 S	2 I	<=128 S	<=128 S	2 S	32 S	8 S	8 R	>32 R	0.12 S	4 S	4 S	>8 R	<=512 S	-	-	-	+	2015-10-15
R49-3	E. faecalis	Retail ground beef	4 S	1 S	1 S	1 I	<=128 S	<=128 S	1 S	8 S	2 S	8 R	<=1 S	0.12 S	1 S	1 S	>8 R	<=512 S	-	-	-	-	2015-12-03
R50-2	E. faecalis	Retail ground beef	4 S	2 I	1S	1 I	<=128 S	<=128 S	2 S	8 S	4 S	4 R	>32 R	0.12 S	2 S	2 S	>8 R	<=512 S	-	-	-	+	2015-12-03
R51-2	E. faecalis	Retail ground beef	8 S	4 R	1 S	2 I	<=128 S	<=128 S	2 S	16 S	4 S	<=0.5 S	<=1 S	0.12 S	2 S	1 S	<=1 S	<=512 S	-	-	-	-	2015-12-03
R51-3	E. faecalis	Retail ground beef	4S	0.25 S	1 S	2 I	<=128 S	<=128 S	1 S	8 S	2 S	4 R	4 S	0.06 S	2 S	2 S	>8 R	<=512 S	-	-	-	-	2015-12-03
R52-1	E. faecalis	Retail ground beef	8 S	2 I	1 S	0.5 S	<=128 S	<=128 S	2 S	16 S	8 S	4 R	<=1 S	0.12 S	2 S	1 S	>8 R	<=512 S	-	-	-	-	2015-12-03
R53-2	E. faecalis	Retail ground beef	4 S	1 S	4 S	>8 R	<=128 S	<=128 S	2 S	64 I	4 S	4 R	<=1 S	0.12 S	>32 R	1 S	>8 R	<=512 S	-	+	-	-	2016-01-14
R54-2	E. faecalis	Retail ground beef	4 S	1 S	2 S	1 I	<=128 S	<=128 S	2 S	16 S	4 S	8 R	>32 R	0.12 S	2 S	2 S	>8 R	<=512 S	-	+	-	+	2016-01-14
R55-3	E. faecalis	Retail ground beef	4 S	2 I	1 S/1 S	2 I	<=128 S	<=128 S	2 S	16 S	4 S	4 R	>32 R	0.06 S	2 S/2 S	4 S	>8 R	<=512 S	-	-	-	+	2016-01-14
R56-1	E. faecalis	Retail ground beef	4 S	1 S	2 S	0.5 S	<=128 S	<=128 S	1 S	8 S	4 S	4 R	<=1 S	0.03 S	2 S	1 S	>8 R	<=512 S	-	-	-	-	2016-01-14
R57-1	E. faecalis	Retail ground beef	8 S	4 R	4 S	0.5 S	<=128 S	<=128 S	2 S	32 S	8 S	4 R	<=1 S	0.03 S	4 S	4 S	>8 R	<=512 S	-	-	-	-	2016-02-11
R58-2	E. faecalis	Retail ground beef	8 S	2 I	1 S	8 R	<=128 S	<=128 S	2 S	64 I	0.5 S	2 I	<=1 S	0.06 S	4 S	1 S	>8 R	<=512 S	-	-	-	-	2016-02-11
R6-2	E. faecalis	Retail ground beef	4 S	1 S	1 S	2 I	<=128 S	<=128 S	2 S	32 S	4 S	4 R	<=1 S	0.03 S	2 S	1 S	>8 R	<=512 S	-	-	-	-	2014-08-18
R7-1	E. faecalis	Retail ground beef	4 S	2 I	1 S	<=0.25 S	<=128 S	<=128 S	2 S	32 S	4 S	4 R	<=1 S	0.06 S	2 S	1 S	>8 R	<=512 S	-	-	-	-	2014-08-18
R8-3	E. faecalis	Retail ground beef	8 S	2 I	1 S	4 I	<=128 S	<=128 S	2 S	32 S	4 S	8 R	<=1 S	0.06 S	2 S	2 S	>8 R	<=512 S	-	-	-	-	2014-08-18
H53-2	E. faecium	After hide removal - pre-wash	8 S	2 I	4 S	8 R	<=128 S	<=128 S	2 S	64 I	8 S	2 I	>32 R	0.06 S	8 S	1 S	8 R	<=512 S	+	-	-	+	2015-02-12
W141-1	E. faecium	Final wash of carcass	8 S	2 I	1 S	8 R	<=128 S	<=128 S	2 S	64 I	0.5 S	2 I	<=1 S	0.06 S	4 S	1 S	8 R	<=512 S	+	-	-	-	2016-02-11
R2-2	E. faecium	Retail ground beef	4 S	2 I	2 S	8 R	<=128 S	<=128 S	2 S	>64 R	<=0.25 S	2 I	<=1 S	0.12 S	4 S	<=0.25 S	8 R	<=512 S	+	-	-	-	2014-07-21
Isolated on media supplemented with 8 µg ml-1
H96E-2	E. faecalis	After hide removal - pre-wash	8 S	1 S	4 S	>8 R	<=128 S	<=128 S	2 S	16 S	4 S	8 R	>32 R	0.12 S	>32 R	2 S	>8 R	<=512 S	-	+	+	-	2015-08-27
G69E-3	E. faecalis	Ground beef from processing facility	8 S	2 I	1 S	>8 R	<=128 S	256 S	2 S	16 S	4 S	8 R	>32 R	0.5 R	>32 R	4 S	>8 R	<=512 S	-	+	-	+	2015-04-23
G127E-2	E. faecalis	Ground beef from processing facility	8 S	2 I	0.5 S	0.5 S	<=128 S	256 S	2 S	32 S	4 S	4 R	>32 R	0.06 S	2 S	2 S	>8 R	<=512 S	-	-	-	-	2015-12-03
G138E-1	E. faecalis	Ground beef from processing facility	4 S	1 S	1 S	2 I	<=128 S	<=128 S	2 S	16 S	4 S	8 R	<=1 S	0.03 S	2 S	2 S	>8 R	<=512 S	-	-	-	-	2016-01-14
G138E-2	E. faecalis	Ground beef from processing facility	8 S	2 I	1 S	2 I	<=128 S	256 S	2 S	16 S	4 S	8 R	<=1 S	0.03 S	4 S	4 S	>8 R	<=512 S	-	-	-	-	2016-01-14
G138E-3	E. faecalis	Ground beef from processing facility	8 S	1 S	1 S	4 I	<=128 S	<=128 S	2 S	16 S	4 S	8 R	<=1 S	0.03 S	2 S	2 S	>8 R	<=512 S	+	-	-	-	2016-01-14
R5E-3	E. faecalis	Retail ground beef	4 S	1 S	2 S	>8 R	<=128 S	<=128 S	1 S	8 S	2 S	8 R	16 R	0.12 S	1 S	2 S	>8 R	<=512 S	-	-	-	+	2014-08-18
R43E-1	E. faecalis	Retail ground beef	8 S	2 I	<=0.25 S	>8 R	<=128 S	<=128 S	1 S	16 S	4 S	4 R	<=1 S	0.03 S	>32 R	1 S	>8 R	<=512 S	-	+	-	-	2015-09-17
R43E-3	E. faecalis	Retail ground beef	8 S	1 S	<=0.25 S	>8 R	<=128 S	<=128 S	1 S	8 S	4 S	4 R	<=1 S	0.03 S	>32 R	0.5 S	>8 R	<=512 S	-	+	-	-	2015-09-17
H134E-2	E. faecium	Ground beef from processing facility	8 S	1 S	4 S	>8 R	<=128 S	256 S	2 S	>64 R	8 S	2 I	>32 R	0.06 S	>32 R	4 S	>8 R	<=512 S	-	-	-	-	2016-01-14
H112E-1	E. faecium	After hide removal - pre-wash	16 I	2 I	8 R	>8 R	<=128 S	<=128 S	4 I	64 I	4 S	1 S	>32 R	0.06 S	>32 R	2 S	>8 R	<=512 S	+	+	+	-	2015-10-15
W148E-3	E. faecium	Final wash of carcass	4 S	1 S	1 S	<=0.25 S	<=128 S	<=128 S	2 S	16 S	<=0.25 s	<=0.5 S	<=1 S	0.25 S	1 S	1 S	8 R	<=512 S	+	-	-	-	2016-02-11
R1E-3	E. faecium	Retail ground beef	8 S	2 I	2 S	4 I	<=128 S	<=128 S	2 S	32 S	4 S	8 R	<=1 S	0.03 S	4 S	2 S	>8 R	<=512 S	+	-	-	-	2014-07-21
R26E-1	E. faecium	Retail ground beef	8 S	2 I	4 S	8 R	<=128 S	256 S	4 I	>64 R	0.5 S	2 I	<=1 S	0.12 S	4 S	1 S	8 R	<=512 S	+	+	-	-	2015-04-23
R4E-3	E. faecium	Retail ground beef	4 S	2 I	2 S	4 I	<=128 S	<=128 S	2 S	32 S	8 S	8 R	<=1 S	0.06 S	4 S	4 S	>8 R	<=512 S	+	-	-	-	2014-07-21

## Sheet: Table S3
Table S3. Antimicrobial resistance profiles for Enterococcus faecalis and Enterococcus faecium isolates. CHL: chloramphenicol; CIP: ciprofloxacin; DAP: daptomycin; ERY: erythromycin
GEN: gentamicin; KAN: kanamycin; LIN: lincomycin; NIT: nitrofurantoin; STR: streptomycin; SYN: quinupristin-dalfopristin; TET: tetracycline; TGC: tigecycline; TYL: tylosin
Isolates with an "E" indicate that they were isolated on Enterococcosel agar with 8 µg ml-1 erythromycin.
MDR profile	Isolate ID	Species	Source	Antimicrobial resistance phenotype
1	H11-2	E. faecalis	Hide removal - pre-wash	CHLR	ERYR	GENR	KANR	SYNR	TETR	TYLTR	LINR	STRR
	H22-1	E. faecalis	Hide removal - pre-wash	CHLR	ERYR	GENR	KANR	SYN	TETR	TYLTR	LINR	STRR
2	G69E-3	E. faecalis	Ground product	ERYR	SYNR	TETR	TGC	TYLTR	LINR
3	G119-3	E. faecalis	Ground product	CIPR	DAPR	ERYR	SYNR	LINR
4	G133-1	E. faecalis	Ground product	CIPR	ERYR	SYNR	TETR	LINR
5	G15-2	E. faecalis	Ground product	DAPR	ERYR	SYNR	TYLTR	LINR
6	H112E-1	E. faecium	Hide removal - pre-wash	DAPR	ERYR	TETR	TYLTR	LINR
7	H134E-2	E. faecium	Ground product	ERYR	NITR	TETR	TYLTR	LINR
8	H96E-2	E. faecalis	Hide removal - pre-wash	ERYR	SYNR	TETR	TYLTR	LINR
9	G112-2	E. faecalis	Ground product	CIPR	SYNR	TETR	LINR
	G42-1	E. faecalis	Ground product	CIPR	SYNR	TETR	LINR
	R42-2	E. faecalis	Retail ground beef	CIPR	SYNR	TETR	LINR
	R48-2	E. faecalis	Retail ground beef	CIPR	SYNR	TETR	LINR
10	R5E-3	E. faecalis	Retail ground beef	ERYR	SYNR	TETR	LINR
11	R43E-1	E. faecalis	Retail ground beef	ERYR	SYNR	TYLTR	LINR
	R43E-3	E. faecalis	Retail ground beef	ERYR	SYNR	TYLTR	LINR
	R53-2	E. faecalis	Retail ground beef	ERYR	SYNR	TYLTR	LINR
12	R2-2	E. faecium	Retail ground beef	ERYR	NITR	LINR
	R26E-1	E. faecium	Retail ground beef	ERYR	NITR	LINR
13	C144-2	E. faecalis	Conveyor belt	CIPR	SYNR	LINR
	C15-1	E. faecalis	Conveyor belt	CIPR	SYNR	LINR
	H111-1	E. faecalis	Hide removal - pre-wash	CIPR	SYNR	LINR
	R44-1	E. faecalis	Retail ground beef	CIPR	SYNR	LINR
	R57-1	E. faecalis	Retail ground beef	CIPR	SYNR	LINR
14	G92-2	E. faecalis	Ground product	ERYR	SYNR	LINR
15	H53-2	E. faecium	Hide removal - pre-wash	ERYR	TET	LINR
16	C112-2	E. faecalis	Conveyor belt	SYNR	TETR	LINR
	G100-3	E. faecalis	Ground product	SYNR	TETR	LINR
	G10-1	E. faecalis	Ground product	SYNR	TETR	LINR
	G101-3	E. faecalis	Ground product	SYNR	TETR	LINR
	G105-1	E. faecalis	Ground product	SYNR	TETR	LINR
	G109-2	E. faecalis	Ground product	SYNR	TETR	LINR
	G114-3	E. faecalis	Ground product	SYNR	TETR	LINR
	G1-2	E. faecalis	Ground product	SYNR	TETR	LINR
	G127E-2	E. faecalis	Ground product	SYNR	TETR	LINR
	G128-3	E. faecalis	Ground product	SYNR	TETR	LINR
	G141-3	E. faecalis	Ground product	SYNR	TETR	LINR
	G145-3	E. faecalis	Ground product	SYNR	TETR	LINR
	G61-2	E. faecalis	Ground product	SYNR	TETR	LINR
	G77-2	E. faecalis	Ground product	SYNR	TETR	LINR
	G80-3	E. faecalis	Ground product	SYNR	TETR	LINR
	G85-2	E. faecalis	Ground product	SYNR	TETR	LINR
	R19-3	E. faecalis	Retail ground beef	SYNR	TETR	LINR
	R32-3	E. faecalis	Retail ground beef	SYNR	TETR	LINR
	R38-2	E. faecalis	Retail ground beef	SYNR	TETR	LINR
	R41-1	E. faecalis	Retail ground beef	SYNR	TETR	LINR
	R41-3	E. faecalis	Retail ground beef	SYNR	TETR	LINR
	R42-1	E. faecalis	Retail ground beef	SYNR	TETR	LINR
	R50-2	E. faecalis	Retail ground beef	SYNR	TETR	LINR
	R54-2	E. faecalis	Retail ground beef	SYNR	TETR	LINR
	R55-3	E. faecalis	Retail ground beef	SYNR	TETR	LINR
	W19-2	E. faecalis	Final wash of carcass	SYNR	TETR	LINR
17	R58-2	E. faecalis	Retail ground beef	ERYR	LINR
	W141-1	E. faecium	Final wash of carcass	ERYR	LINR
	W129-1	E. faecalis	Final wash of carcass	ERYR	LINR
18	C116-2	E. faecalis	Conveyor belt	SYNR	LINR
	C138-3	E. faecalis	Conveyor belt	SYNR	LINR
	C146-1	E. faecalis	Conveyor belt	SYNR	LINR
	C97-3	E. faecalis	Conveyor belt	SYNR	LINR
	G104-1	E. faecalis	Ground product	SYNR	LINR
	G11-1	E. faecalis	Ground product	SYNR	LINR
	G122-1	E. faecalis	Ground product	SYNR	LINR
	G136-2	E. faecalis	Ground product	SYNR	LINR
	G138E-1	E. faecalis	Ground product	SYNR	LINR
	G138E-2	E. faecalis	Ground product	SYNR	LINR
	G138E-3	E. faecalis	Ground product	SYNR	LINR
	G149-3	E. faecalis	Ground product	SYNR	LINR
	G18-1	E. faecalis	Ground product	SYNR	LINR
	G46-2	E. faecalis	Ground product	SYNR	LINR
	G49-1	E. faecalis	Ground product	SYNR	LINR
	G6-1	E. faecalis	Ground product	SYNR	LINR
	G72-3	E. faecalis	Ground product	SYNR	LINR
	G81-1	E. faecalis	Ground product	SYNR	LINR
	G97-2	E. faecalis	Ground product	SYNR	LINR
	H102-1	E. faecalis	Hide removal - pre-wash	SYNR	LINR
	H103-2	E. faecalis	Hide removal - pre-wash	SYNR	LINR
	H113-3	E. faecalis	Hide removal - pre-wash	SYNR	LINR
	H122-2	E. faecalis	Hide removal - pre-wash	SYNR	LINR
	H126-1	E. faecalis	Hide removal - pre-wash	SYNR	LINR
	H135-2	E. faecalis	Hide removal - pre-wash	SYNR	LINR
	H17-3	E. faecalis	Hide removal - pre-wash	SYNR	LINR
	H4-1	E. faecalis	Hide removal - pre-wash	SYNR	LINR
	H44-3	E. faecalis	Hide removal - pre-wash	SYNR	LINR
	H63-3	E. faecalis	Hide removal - pre-wash	SYNR	LINR
	H67-2	E. faecalis	Hide removal - pre-wash	SYNR	LINR
	H74-1	E. faecalis	Hide removal - pre-wash	SYNR	LINR
	H78-1	E. faecalis	Hide removal - pre-wash	SYNR	LINR
	H99-1	E. faecalis	Hide removal - pre-wash	SYNR	LINR
	R1-1	E. faecalis	Retail ground beef	SYNR	LINR
	R17-1	E. faecalis	Retail ground beef	SYNR	LINR
	R17-3	E. faecalis	Retail ground beef	SYNR	LINR
	R20-1	E. faecalis	Retail ground beef	SYNR	LINR
	R20-2	E. faecalis	Retail ground beef	SYNR	LINR
	R21-3	E. faecalis	Retail ground beef	SYNR	LINR
	R29-2	E. faecalis	Retail ground beef	SYNR	LINR
	R30-1	E. faecalis	Retail ground beef	SYNR	LINR
	R31-2	E. faecalis	Retail ground beef	SYNR	LINR
	R3-2	E. faecalis	Retail ground beef	SYNR	LINR
	R33-2	E. faecalis	Retail ground beef	SYNR	LINR
	R34-3	E. faecalis	Retail ground beef	SYNR	LINR
	R36-2	E. faecalis	Retail ground beef	SYNR	LINR
	R37-3	E. faecalis	Retail ground beef	SYNR	LINR
	R39-2	E. faecalis	Retail ground beef	SYNR	LINR
	R40-3	E. faecalis	Retail ground beef	SYNR	LINR
	R45-1	E. faecalis	Retail ground beef	SYNR	LINR
	R46-2	E. faecalis	Retail ground beef	SYNR	LINR
	R47-3	E. faecalis	Retail ground beef	SYNR	LINR
	R49-3	E. faecalis	Retail ground beef	SYNR	LINR
	R51-3	E. faecalis	Retail ground beef	SYNR	LINR
	R52-1	E. faecalis	Retail ground beef	SYNR	LINR
	R56-1	E. faecalis	Retail ground beef	SYNR	LINR
	R6-2	E. faecalis	Retail ground beef	SYNR	LINR
	R7-1	E. faecalis	Retail ground beef	SYNR	LINR
	R8-3	E. faecalis	Retail ground beef	SYNR	LINR
	W100-3	E. faecalis	Final wash of carcass	SYNR	LINR
	W120-3	E. faecalis	Final wash of carcass	SYNR	LINR
	W132-2	E. faecalis	Final wash of carcass	SYNR	LINR
	W133-3	E. faecalis	Final wash of carcass	SYNR	LINR
	W135-3	E. faecalis	Final wash of carcass	SYNR	LINR
	W97-2	E. faecalis	Final wash of carcass	SYNR	LINR
	R1E-3	E. faecium	Retail ground beef	SYNR	LINR
	R4E-3	E. faecium	Retail ground beef	SYNR	LINR
19	R51-2	E. faecalis	Retail ground beef	CIPR
20	G140-1	E. faecalis	Ground product	ERYR
21	H136-3	E. faecalis	Hide removal - pre-wash	LINR
	R30-3	E. faecalis	Retail ground beef	LINR
	W84-1	E. faecalis	Final wash of carcass	LINR
	W148E-3	E. faecium	Final wash of carcass	LINR
	G90-1	E. faecalis	Ground product

## Sheet: Table S4
Table S4. Assembly statistics for Enterococcus faecalis and Enterococcus faecium isolates from a beef processing facility and retail ground beef.
Species	Isolate name	GenBank accession no.	Sequencing instrument	Number of contigs	Genome size (bp)	N50 value (bp)	Coding sequences	MLST	Completeness (%)	Contamination (%)
E. faecalis	C15	GCA_017942445.1	Illumina NovaSeq 6000	14	2813192	357690	2683	249	99.7	0.05
E. faecalis	C112	GCA_006541215.1	Illumina MiSeq	26	2988147	605310	2886	Unknown	99.6	0.05
E. faecalis	C116	GCA_017942395.1	Illumina NovaSeq 6000	20	2723129	311156	2555	228	99.7	0.12
E. faecalis	C138	GCA_006541395.1	Illumina MiSeq	30	2695188	213629	2557	228	99.1	0.22
E. faecalis	C144	GCA_006541075.1	Illumina MiSeq	34	2697493	222684	2519	228	99.3	0.22
E. faecalis	C146	GCA_006541305.1	Illumina MiSeq	28	2697692	351123	2567	228	99.3	0.28
E. faecalis	G42	GCA_006541405.1	Illumina MiSeq	97	2872254	73537	2712	21	99.3	0.05
E. faecalis	G69E	GCA_006541355.1	Illumina MiSeq	17	2959381	645373	2784	202	99.5	0.94
E. faecalis	G81	GCA_006541905.1	Illumina MiSeq	59	2835934	144986	2697	Unknown	99.2	0.89
E. faecalis	G85	GCA_006541465.1	Illumina MiSeq	64	2876123	124461	2732	76	98.9	0.05
E. faecalis	G90	GCA_017942585.1	Illumina NovaSeq 6000	61	3059024	169789	2973	84	99.6	1.02
E. faecalis	G92	GCA_017942335.1	Illumina NovaSeq 6000	46	3014847	215585	2870	Unknown	98.8	1.64
E. faecalis	G109	GCA_006541225.1	Illumina MiSeq	65	2853332	140707	2739	Unknown	99.6	0.12
E. faecalis	G119	GCA_017942365.1	Illumina NovaSeq 6000	154	3246301	80488	3069	76	99.7	0.96
E. faecalis	G127E	GCA_006541295.1	Illumina MiSeq	105	3053018	80851	2997	Unknown	99.8	1.31
E. faecalis	G133	GCA_017939185.1	Illumina NovaSeq 6000	13	2831958	357679	2694	249	99.7	0.05
E. faecalis	G138E	GCA_006541335.1	Illumina MiSeq	119	3016964	86924	2917	21	99.8	1.23
E. faecalis	G140	GCA_017942435.1	Illumina NovaSeq 6000	56	3004124	169789	2905	84	99.6	1.02
E. faecalis	G149	GCA_006541345.1	Illumina MiSeq	125	2994467	59749	2854	40	99.2	0.12
E. faecalis	H4	GCA_006541805.1	Illumina MiSeq	59	2996880	146743	2860	40	99.3	0.96
E. faecalis	H11	GCA_017942385.1	Illumina NovaSeq 6000	30	2795002	273905	2579	16	99.7	0.12
E. faecalis	H22	GCA_006541095.1	Illumina NovaSeq 6000	35	2786536	250863	2564	16	99.7	0.12
E. faecalis	H44	GCA_006541185.1	Illumina MiSeq	46	2816920	228593	2629	76	99.3	0.05
E. faecalis	H74	GCA_006541115.1	Illumina MiSeq	38	2733857	166527	2575	Unknown	99.6	0.38
E. faecalis	H96E	GCA_006541255.1	Illumina MiSeq	32	2847191	191075	2644	708	99.3	0.13
E. faecalis	H102	GCA_006541755.1	Illumina MiSeq	106	2830742	73730	2747	147	99	0.05
E. faecalis	H136	GCA_006541265.1	Illumina MiSeq	22	3052803	378930	3001	Unknown	99.6	1.73
E. faecalis	R1E	GCA_017942425.1	Illumina NovaSeq 6000	42	2869619	213411	2733	Unknown	99.3	0.38
E. faecalis	R5E	GCA_006541525.1	Illumina MiSeq	76	2934492	97444	2785	Unknown	99.3	0.82
E. faecalis	R7	GCA_006541595.1	Illumina MiSeq	51	2911924	184949	2821	260	99.2	0.97
E. faecalis	R20	GCA_006541155.1	Illumina MiSeq	163	2985199	78020	2859	260	99.7	0.97
E. faecalis	R29	GCA_006541545.1	Illumina MiSeq	45	2911452	206037	2785	260	99.3	0.97
E. faecalis	R30	GCA_006541705.1	Illumina MiSeq	49	2647103	84312	2488	228	99.3	0.38
E. faecalis	R37	GCA_006541775.1	Illumina MiSeq	70	2929864	135712	2769	260	99.3	0.05
E. faecalis	R42	GCA_017939585.1	Illumina NovaSeq 6000	23	2884486	393341	2709	76	99.3	0.05
E. faecalis	R43E	GCA_006541085.1	Illumina NovaSeq 6000	73	2833916	87778	2734	Unknown	98.8	0.94
E. faecalis	R48	GCA_017939215.1	Illumina NovaSeq 6000	134	2812887	279944	2614	228	99.7	0.26
E. faecalis	R49	GCA_006541715.1	Illumina MiSeq	36	3029112	153103	2921	192	99.7	1.27
E. faecalis	R50	GCA_006541785.1	Illumina MiSeq	113	2976798	77751	2863	21	99.2	0.22
E. faecalis	R51	GCA_006541855.1	Illumina MiSeq	62	3005276	121849	2957	84	99.6	1.02
E. faecalis	R52	GCA_006541795.1	Illumina MiSeq	66	3046695	119574	2931	260	99.3	0.97
E. faecalis	R53	GCA_006541655.1	Illumina NovaSeq 6000	79	3030982	119130	2966	260	99	0.97
E. faecalis	W19	GCA_006541875.1	Illumina MiSeq	76	2956998	112037	2846	Unknown	99	0.09
E. faecalis	W84	GCA_006541885.1	Illumina MiSeq	99	3018223	89324	2896	949	99.6	1.81
E. faecalis	W97		Illumina MiSeq	61	3050168	155000	2961	40	99.1	0.96
E. faecalis	W100	GCA_006541515.1	Illumina MiSeq	55	2961448	130717	2832	260	98.9	0.47
E. faecalis	W133	GCA_006541445.1	Illumina MiSeq	364	2944917	14728	2799	Unknown	96.6	2.43
E. faecium	H53	GCA_017942505.1	Illumina NovaSeq 6000	53	2703337	140679	2590	60	98.8	0.19
E. faecium	H112E	GCA_006541175.1	Illumina NovaSeq 6000	42	2655194	141400	2519	212	99.2	0.55
E. faecium	H134E	GCA_006541535.1	Illumina MiSeq	66	2507908	101754	2365	29	99	0.36
E. faecium	R2	GCA_006541615.1	Illumina MiSeq	145	2743995	46108	2682	76	98.8	1.61
E. faecium	R26E	GCA_006541645.1	Illumina MiSeq	237	2688512	23732	2594	76	98.2	1.41
E. faecium	R4E	GCA_006541685.1	Illumina MiSeq	100	2738432	75527	2683	Unknown	98.7	1.61
E. faecium	W141	GCA_006541625.1	Illumina MiSeq	82	2761265	123573	2695	76	98.6	1.61
E. faecium	W148E	GCA_006541485.1	Illumina MiSeq	96	2758663	89896	2687	76	98.4	1.68

## Sheet: Table S5
Table S5. Virulence genes identified in the genomes of Enterococcus faecalis (n = 47) and Enterococcus faecium (n = 8) isolates from a beef processing plant and retail ground beef as well as selected publicly available E. faecalis (n = 29) and E. faecium (n = 19) genomes.
Values represent percentage of genomes each gene was identified in. nd:not detected.
		This study		Selected publicly available genomes
Gene	Product	E. faecalis	E. faecium	E. faecalis	E. faecium
ace	Collagen adhesin precursor	1	nd	1	nd
acm	Collagen adhesin	nd	0.75	nd	0.947
agg	Aggregation substance	0.702	nd	0.448	nd
cad	Sex pheromone cAD1	0.894	nd	0.897	nd
camE	Sex pheromone cAM373 precursor	1	nd	1	nd
cCF10	Sex pheromone peptide	1	nd	1	nd
cOB1	Sex pheromone peptide	1	nd	1	nd
cylA	Cytolysin	0.043	nd	0.241	nd
cylB	Cytolysin	0.043	nd	0.207	nd
cylL	Cytolysin	0.043	nd	0.241	nd
cylM	Cytolysin	0.043	nd	0.241	nd
ebpA	Pilus protein	1	nd	1	nd
ebpB	Pilus protein	1	nd	1	nd
ebpC	Pilus protein	1	nd	1	nd
efaAfs	Adhesion-associated protein	1	nd	1	nd
efaAfm	Adhesion-associated protein	nd	1	nd	1
elrA	Enterococcal Leucine Rich protein A	1	nd	1	nd
espfm	Enterococcal surface protein	0.043	nd	0.207	0.105
espfs	Enterococcal surface protein	0.043	nd	0.207	0.105
fsrB	Regulator of Fsr quorum-sensing system	0.723	nd	0.793	nd
gelE	Gelatinase	0.745	nd	0.966	nd
hylA	Hyaluronidase	0.638	nd	0.759	nd
hylB	Hyaluronidase	0.83	nd	0.828	nd
hylEfm	Glycosyl hydrolase	nd	nd	nd	0.211
srtA	Sortase-encoding gene	1	nd	1	nd
tpx	Thiol peroxidase	1	nd	1	nd

## Sheet: Table S6
Table S6. Minimum inhibitory concentration breakpoints used in this study for Enterococcus faecalis and Enterococcus faecium isolates.
		Minimum inhibitory concentration interpretive criteria (µg ml-1)
Antimicrobial class	Antimicrobial	Susceptible	Intermediate	Resistant
Aminoglycosides	Gentamicin	≤ 500	N/A	> 500
	Kanamycin	≤ 512	N/A	≥ 1024
	Streptomycin	≤ 1000	N/A	> 1000
Glycopeptides	Vancomycin	≤ 4	8 - 16	≥ 32
Glycylcycline	Tigecycline	≤ 0.25	N/A	≥ 0.5
Lincosamides	Lincomycin	≤ 2	4	≥ 8
Lipopeptides	Daptomycin	≤ 4	N/A	≥ 8
Macrolides	Erythromycin	≤ 0.5	1 - 4	≥ 8
	Tylosin	≤ 8	16	≥ 32
Nitrofurans	Nitrofurantoin	≤ 32	64	≥ 128
Oxazolidinones	Linezolid	≤ 2	4	≥ 8
Penicillins	Penicillin	≤ 8	N/A	≥ 16
Phenicols	Chloramphenicol	≤ 8	16	≥ 32
Quinolone	Ciprofloxacin	≤ 1	2	≥ 4
Streptogramins	Quinupristin/Dalfopristin	≤ 1	2	≥ 4
Tetracyclines	Tetracycline	≤ 4	8	≥ 16
N/A: not applicable.

## Sheet: Table S8
Table S8. Publicly available Enterococcus faecalis and Enterococcus faecium genomes included for the core and pan-genome analyses.
GenBank accession	Species	Strain	Isolation source	Country	MLST
GCA_005154485.1	E. faecalis	110	Food poisoning case from meat	USA	55
GCA_000007785.1	E. faecalis	V583	Blood (clinical)	USA	6
GCA_002948455.1	E. faecalis	CVM N53453	Ground beef	USA	192
GCA_002947085.1	E. faecalis	CVM N52467	Ground beef	USA	228
GCA_002947075.1	E. faecalis	CVM N52469	Ground beef	USA	192
GCA_002947015.1	E. faecalis	CVM N52587	Ground beef	USA	Unknown
GCA_002946975.1	E. faecalis	CVM N52623	Ground beef	USA	141
GCA_002946795.1	E. faecalis	CVM N52724	Ground beef	USA	273
GCA_002947835.1	E. faecalis	CVM N54588	Ground beef	USA	260
GCA_013311375.1	E. faecalis	HC_NS0093	Rectal swab (clinical)	Canada	179
GCA_013312235.1	E. faecalis	HC_NS0717	Urine (clinical)	Canada	179
GCA_013312735.1	E. faecalis	HC_NS0884	Ileoconduit Urine (clinical)	Canada	179
GCA_013312595.1	E. faecalis	HC_NS1114	Abdominal wound (clinical)	Canada	179
GCA_013311495.1	E. faecalis	HC_NS0200	Right heel wound (clinical)	Canada	179
GCA_013311035.1	E. faecalis	HC_SS0016	Abdominal Tissue (clinical)	Canada	397
GCA_013311605.1	E. faecalis	HC_NS0340	Urine (clinical)	Canada	Unknown
GCA_013310195.1	E. faecalis	HC_SS0041	Dialysate fluid (clinical)	Canada	81
GCA_013310645.1	E. faecalis	HC_NS0077	Leg wound (clinical)	Canada	40
GCA_013310715.1	E. faecalis	HC_NS0047	Urine (clinical)	Canada	778
GCA_013313535.1	E. faecalis	FC_0630A	Cattle feces	Canada	202
GCA_013313695.1	E. faecalis	FC_0764C	Cattle feces	Canada	915
GCA_013313475.1	E. faecalis	FC_0800A	Cattle feces	Canada	21
GCA_013313875.1	E. faecalis	FC_0203C	Cattle feces	Canada	29
GCA_013313575.1	E. faecalis	FC_0557I	Cattle feces	Canada	19
GCA_013313385.1	E. faecalis	FC_0165K	Cattle feces	Canada	915
GCA_013313345.1	E. faecalis	FC_0190B	Cattle feces	Canada	59
GCA_013313435.1	E. faecalis	FC_0051E	Cattle feces	Canada	237
GCA_013313715.1	E. faecalis	FC_0217I	Cattle feces	Canada	86
GCA_013313415.1	E. faecalis	FC_00093C	Cattle feces	Canada	29
GCA_004302885.1	E. faecium	V24	Human feces	Denmark	80
GCA_002947295.1	E. faecium	CVM N55317	Ground beef	USA	Unknown
GCA_002947925.1	E. faecium	CVM N54560	Ground beef	USA	54
GCA_002946765.1	E. faecium	CVM N52690	Ground beef	USA	1082
GCA_002947355.1	E. faecium	CVM N55290	Ground beef	USA	Unknown
GCA_002948895.1	E. faecium	CVM N54519	Ground beef	USA	76
GCA_002949135.1	E. faecium	CVM N53533	Ground beef	USA	Unknown
GCA_002946855.1	E. faecium	CVM N52656	Ground beef	USA	296
GCF_000174395.2	E. faecium	DO	Blood (clinical)	USA	18
GCA_013325595.1	E. faecium	HC_NS0972	Urine (clinical)	Canada	233
GCA_013325635.1	E. faecium	HC_NS1659	Leg stump (clinical)	Canada	117
GCA_013325955.1	E. faecium	HC_SS0036	(Blood) clinical	Canada	32
GCA_013325835.1	E. faecium	HC_NS0120	Urine (clinical)	Canada	60
GCA_013326015.1	E. faecium	HC_NS0901	Urine (clinical)	Canada	17
GCA_013327575.1	E. faecium	FC_0681A	Cattle feces	Canada	Unknown
GCA_013266465.1	E. faecium	FC_0606I	Cattle feces	Canada	Unknown
GCA_013327035.1	E. faecium	FC_0826B	Cattle feces	Canada	32
GCA_013327435.1	E. faecium	FC_0836K	Cattle feces	Canada	Unknown
GCA_013327305.1	E. faecium	FC_0188I	Cattle feces	Canada	Unknown
